# Supplementary material for: Genome-wide identification of the AOMT gene family in wax apple and functional characterization of SsAOMTs to anthocyanin methylation
Source: Front Plant Sci. 2023 Sep 26;14:1213642. doi: 10.3389/fpls.2023.1213642 (PMC10562569; doi:10.3389/fpls.2023.1213642)
Supplement: Supplementary file 1 [file DataSheet_1.zip]

Archive with 2 entries (2 files):
- Datasheet 1/Supplementary Tables 1-3 and Figures 1-4.doc
- Datasheet 1/Table S4.xls
