# Supplementary material for: Genome-wide identification of the AOMT gene family in wax apple and functional characterization of SsAOMTs to anthocyanin methylation
Source: Front Plant Sci. 2023 Sep 26;14:1213642. doi: 10.3389/fpls.2023.1213642 (PMC10562569; doi:10.3389/fpls.2023.1213642)
Supplement: Supplementary file 1 [file DataSheet_1.zip › Datasheet 1/Table S4.xls]

## Sheet: Sheet1
Table S4 The list of cis-elements in the 2.0 kb promoter regions of SsAOMTs.
Gene ID	cis-element	Sequence	Site	Length
asmbl_95992_m.94139	CARE	CAACTCAC	477	8
asmbl_95992_m.94139	CCAAT-box	CAACGG	309	6
asmbl_95992_m.94139	WUN-motif	CCATTTCAA	1731	9
asmbl_95992_m.94139	ERE	ATTTTAAA	933	8
asmbl_95992_m.94139	MYB	CAACAG	316	6
asmbl_95992_m.94139	MYB	TAACCA	706	6
asmbl_95992_m.94139	MYB	CAACCA	1491	6
asmbl_95992_m.94139	MYB-like sequence	TAACCA	706	6
asmbl_95992_m.94139	W box	TTGACC	313	6
asmbl_95992_m.94139	W box	TTGACC	887	6
asmbl_95992_m.94139	ACE	CTAACGTATT	1073	9
asmbl_95992_m.94139	MYB recognition site	CCGTTG	309	6
asmbl_95992_m.94139	AAGAA-motif	GAAAGAA	542	7
asmbl_95992_m.94139	DRE core	GCCGAC	2	6
asmbl_95992_m.94139	CGTCA-motif	CGTCA	119	5
asmbl_95992_m.94139	CGTCA-motif	CGTCA	283	5
asmbl_95992_m.94139	CGTCA-motif	CGTCA	749	5
asmbl_95992_m.94139	LTR	CCGAAA	1981	6
asmbl_95992_m.94139	CAAT-box	CAAT	14	4
asmbl_95992_m.94139	CAAT-box	CAAT	46	4
asmbl_95992_m.94139	CAAT-box	CAAT	209	4
asmbl_95992_m.94139	CAAT-box	CCAAT	215	5
asmbl_95992_m.94139	CAAT-box	CAAT	216	4
asmbl_95992_m.94139	CAAT-box	CAAT	334	4
asmbl_95992_m.94139	CAAT-box	CAAT	551	4
asmbl_95992_m.94139	CAAT-box	CAAT	590	4
asmbl_95992_m.94139	CAAT-box	CCAAT	619	5
asmbl_95992_m.94139	CAAT-box	CAAT	620	4
asmbl_95992_m.94139	CAAT-box	CAAAT	696	5
asmbl_95992_m.94139	CAAT-box	CAAT	764	4
asmbl_95992_m.94139	CAAT-box	CAAT	821	4
asmbl_95992_m.94139	CAAT-box	CAAT	849	4
asmbl_95992_m.94139	CAAT-box	CAAT	876	4
asmbl_95992_m.94139	CAAT-box	CAAT	878	4
asmbl_95992_m.94139	CAAT-box	CAAT	986	4
asmbl_95992_m.94139	CAAT-box	CAAT	1007	4
asmbl_95992_m.94139	CAAT-box	CCAAT	1037	5
asmbl_95992_m.94139	CAAT-box	CAAT	1072	4
asmbl_95992_m.94139	CAAT-box	CAAAT	1084	5
asmbl_95992_m.94139	CAAT-box	CAAT	1388	4
asmbl_95992_m.94139	CAAT-box	CAAT	1423	4
asmbl_95992_m.94139	CAAT-box	CAAAT	1623	5
asmbl_95992_m.94139	CAAT-box	CAAT	1662	4
asmbl_95992_m.94139	CAAT-box	CAAAT	1717	5
asmbl_95992_m.94139	CAAT-box	CAAT	1730	4
asmbl_95992_m.94139	GARE-motif	TCTGTTG	316	7
asmbl_95992_m.94139	GT1-motif	GCGGTAATT	372	9
asmbl_95992_m.94139	GT1-motif	GGTTAA	707	6
asmbl_95992_m.94139	GT1-motif	GGTTAA	709	6
asmbl_95992_m.94139	STRE	AGGGG	1029	5
asmbl_95992_m.94139	TCT-motif	TCTTAC	1282	6
asmbl_95992_m.94139	TGACG-motif	TGACG	119	5
asmbl_95992_m.94139	TGACG-motif	TGACG	283	5
asmbl_95992_m.94139	TGACG-motif	TGACG	749	5
asmbl_95992_m.94139	ARE	AAACCA	689	6
asmbl_95992_m.94139	ARE	AAACCA	923	6
asmbl_95992_m.94139	MYC	CATGTG	474	6
asmbl_95992_m.94139	MYC	CATGTG	778	6
asmbl_95992_m.94139	MYC	CAATTG	876	6
asmbl_95992_m.94139	as-1	TGACG	119	5
asmbl_95992_m.94139	as-1	TGACG	283	5
asmbl_95992_m.94139	as-1	TGACG	749	5
asmbl_95992_m.94139	O2-site	GATGATGTGG	520	9
asmbl_95992_m.94139	O2-site	GATGACATGG	1399	9
asmbl_95992_m.94139	Box 4	ATTAAT	596	6
asmbl_95992_m.94139	Myb-binding site	CAACAG	316	6
asmbl_95992_m.94139	WRE3	CCACCT	1117	6
asmbl_95992_m.94139	TATA-box	TATA	127	4
asmbl_95992_m.94139	TATA-box	TATAAAA	344	7
asmbl_95992_m.94139	TATA-box	TATAAA	345	6
asmbl_95992_m.94139	TATA-box	TATAA	346	5
asmbl_95992_m.94139	TATA-box	TATA	347	4
asmbl_95992_m.94139	TATA-box	TATAAA	654	6
asmbl_95992_m.94139	TATA-box	TATAA	655	5
asmbl_95992_m.94139	TATA-box	TATA	656	4
asmbl_95992_m.94139	TATA-box	TATAA	871	5
asmbl_95992_m.94139	TATA-box	TATA	872	4
asmbl_95992_m.94139	TATA-box	ccTATAAAaa	1110	9
asmbl_95992_m.94139	TATA-box	TATA	1150	4
asmbl_95992_m.94139	TATA-box	ATTATA	1345	6
asmbl_95992_m.94139	TATA-box	TATAA	1346	5
asmbl_95992_m.94139	TATA-box	TATA	1347	4
asmbl_95992_m.94139	TATA-box	TATTTAAA	1447	8
asmbl_95992_m.94139	TATA-box	TATA	1521	4
asmbl_95992_m.94139	TATA-box	TATATA	1574	6
asmbl_95992_m.94139	TATA-box	TATA	1576	4
asmbl_95992_m.94139	TATA-box	TACAAAA	1578	7
asmbl_95992_m.94139	TATA-box	TATATA	1599	6
asmbl_95992_m.94139	TATA-box	ATATAT	1600	6
asmbl_95992_m.94139	TATA-box	TATATA	1601	6
asmbl_95992_m.94139	TATA-box	ATATAA	1602	6
asmbl_95992_m.94139	TATA-box	TATA	1603	4
asmbl_95992_m.94139	TATA-box	TATACA	1922	6
asmbl_95992_m.94139	TATA-box	TATA	1924	4
asmbl_95992_m.94139	AT~TATA-box	TATATA	1574	6
asmbl_95992_m.94139	AT~TATA-box	TATATA	1599	6
asmbl_95992_m.94139	AT~TATA-box	TATATA	1601	6
asmbl_95996_m.94161	CARE	CAACTCCC	1583	8
asmbl_95996_m.94161	MYB	CAACAG	499	6
asmbl_95996_m.94161	MYB	CAACAG	775	6
asmbl_95996_m.94161	MYB	TAACCA	841	6
asmbl_95996_m.94161	MYB	CAACCA	981	6
asmbl_95996_m.94161	MYB	CAACCA	1285	6
asmbl_95996_m.94161	MYB-like sequence	TAACCA	841	6
asmbl_95996_m.94161	ERE	ATTTTAAA	429	8
asmbl_95996_m.94161	ERE	ATTTTAAA	1316	8
asmbl_95996_m.94161	ERE	ATTTTAAA	1635	8
asmbl_95996_m.94161	AT-rich element	ATAGAAATCAA	186	10
asmbl_95996_m.94161	G-box	CACGTC	303	6
asmbl_95996_m.94161	CGTCA-motif	CGTCA	302	5
asmbl_95996_m.94161	STRE	AGGGG	1823	5
asmbl_95996_m.94161	box S	AGCCACC	118	7
asmbl_95996_m.94161	G-Box	CACGTT	206	6
asmbl_95996_m.94161	G-Box	CACGTT	241	6
asmbl_95996_m.94161	G-Box	CACGTT	309	6
asmbl_95996_m.94161	MBS	CAACTG	145	6
asmbl_95996_m.94161	MBS	CAACTG	1021	6
asmbl_95996_m.94161	MBS	CAACTG	1184	6
asmbl_95996_m.94161	MBS	CAACTG	1514	6
asmbl_95996_m.94161	CAAT-box	CAAT	185	4
asmbl_95996_m.94161	CAAT-box	CAAT	220	4
asmbl_95996_m.94161	CAAT-box	CAAT	232	4
asmbl_95996_m.94161	CAAT-box	CAAAT	256	5
asmbl_95996_m.94161	CAAT-box	CAAT	284	4
asmbl_95996_m.94161	CAAT-box	CAAT	338	4
asmbl_95996_m.94161	CAAT-box	CAAT	373	4
asmbl_95996_m.94161	CAAT-box	CAAT	379	4
asmbl_95996_m.94161	CAAT-box	CAAT	565	4
asmbl_95996_m.94161	CAAT-box	CAAT	595	4
asmbl_95996_m.94161	CAAT-box	CCAAT	633	5
asmbl_95996_m.94161	CAAT-box	CAAT	634	4
asmbl_95996_m.94161	CAAT-box	CAAAT	751	5
asmbl_95996_m.94161	CAAT-box	CAAAT	834	5
asmbl_95996_m.94161	CAAT-box	CAAT	849	4
asmbl_95996_m.94161	CAAT-box	CAAT	991	4
asmbl_95996_m.94161	CAAT-box	CAAAT	1005	5
asmbl_95996_m.94161	CAAT-box	CAAT	1074	4
asmbl_95996_m.94161	CAAT-box	CAAT	1169	4
asmbl_95996_m.94161	CAAT-box	CAAAT	1206	5
asmbl_95996_m.94161	CAAT-box	CCAAT	1266	5
asmbl_95996_m.94161	CAAT-box	CAAT	1267	4
asmbl_95996_m.94161	CAAT-box	CAAAT	1294	5
asmbl_95996_m.94161	CAAT-box	CAAAT	1313	5
asmbl_95996_m.94161	CAAT-box	CAAT	1349	4
asmbl_95996_m.94161	CAAT-box	CAAT	1493	4
asmbl_95996_m.94161	CAAT-box	CAAT	1520	4
asmbl_95996_m.94161	CAAT-box	CCAAT	1529	5
asmbl_95996_m.94161	CAAT-box	CAAT	1536	4
asmbl_95996_m.94161	CAAT-box	CAAT	1542	4
asmbl_95996_m.94161	CAAT-box	CAAT	1547	4
asmbl_95996_m.94161	CAAT-box	CAAAT	1669	5
asmbl_95996_m.94161	CAAT-box	CAAAT	1709	5
asmbl_95996_m.94161	CAAT-box	CAAT	1746	4
asmbl_95996_m.94161	CAAT-box	CAAT	1805	4
asmbl_95996_m.94161	CAAT-box	CAAAT	1954	5
asmbl_95996_m.94161	GARE-motif	TCTGTTG	775	7
asmbl_95996_m.94161	GT1-motif	GTGTGTGAA	1415	9
asmbl_95996_m.94161	GT1-motif	GGTTAA	1435	6
asmbl_95996_m.94161	TGACG-motif	TGACG	302	5
asmbl_95996_m.94161	O2-site	GATGA(C/T)(A/G)TG(A/G)	300	8
asmbl_95996_m.94161	ABRE	ACGTG	206	5
asmbl_95996_m.94161	ABRE	ACGTG	241	5
asmbl_95996_m.94161	ABRE	ACGTG	304	5
asmbl_95996_m.94161	ABRE	ACGTG	309	5
asmbl_95996_m.94161	ARE	AAACCA	1382	6
asmbl_95996_m.94161	ARE	AAACCA	1616	6
asmbl_95996_m.94161	Myb	CAACTG	145	6
asmbl_95996_m.94161	Myb	TAACTG	502	6
asmbl_95996_m.94161	Myb	TAACTG	570	6
asmbl_95996_m.94161	Myb	CAACTG	1021	6
asmbl_95996_m.94161	Myb	CAACTG	1184	6
asmbl_95996_m.94161	Myb	CAACTG	1514	6
asmbl_95996_m.94161	MYC	CATTTG	1708	6
asmbl_95996_m.94161	MYC	CATTTG	1953	6
asmbl_95996_m.94161	as-1	TGACG	302	5
asmbl_95996_m.94161	TATA-box	ATTATA	74	6
asmbl_95996_m.94161	TATA-box	TATAA	75	5
asmbl_95996_m.94161	TATA-box	TATA	76	4
asmbl_95996_m.94161	TATA-box	TATA	810	4
asmbl_95996_m.94161	TATA-box	TATA	893	4
asmbl_95996_m.94161	TATA-box	TACAAAA	936	7
asmbl_95996_m.94161	TATA-box	TATA	1103	4
asmbl_95996_m.94161	TATA-box	TATA	1567	4
asmbl_95996_m.94161	TATA-box	TATA	1622	4
asmbl_95996_m.94161	TATA-box	TATA	1629	4
asmbl_95996_m.94161	TATA-box	ATTATA	1690	6
asmbl_95996_m.94161	TATA-box	TATAA	1691	5
asmbl_95996_m.94161	TATA-box	TATA	1692	4
asmbl_95996_m.94161	TATA-box	ATATAT	1774	6
asmbl_95996_m.94161	TATA-box	TATATA	1775	6
asmbl_95996_m.94161	TATA-box	TATA	1777	4
asmbl_95996_m.94161	AT~TATA-box	TATATA	1775	6
asmbl_95996_m.94161	Myb-binding site	CAACAG	499	6
asmbl_95996_m.94161	Myb-binding site	CAACAG	775	6
evm.model.ctg3699.93	MYB	CAACAG	287	6
evm.model.ctg3699.93	MYB	TAACCA	610	6
evm.model.ctg3699.93	MYB	CAACCA	912	6
evm.model.ctg3699.93	MYB	CAACAG	1032	6
evm.model.ctg3699.93	MYB	CAACCA	1050	6
evm.model.ctg3699.93	MYB	CAACCA	1383	6
evm.model.ctg3699.93	MYB-like sequence	TAACCA	610	6
evm.model.ctg3699.93	circadian	CAAAGATATC	1084	9
evm.model.ctg3699.93	WUN-motif	AAATTTCTT	886	9
evm.model.ctg3699.93	WUN-motif	AAATTTCTT	1367	9
evm.model.ctg3699.93	WUN-motif	AAATTTCTT	1967	9
evm.model.ctg3699.93	TCA	TCATCTTCAT	1572	9
evm.model.ctg3699.93	TCA-element	CCATCTTTTT	234	9
evm.model.ctg3699.93	TCA-element	TCAGAAGAGG	1809	9
evm.model.ctg3699.93	G-box	CACGTG	1915	6
evm.model.ctg3699.93	GATA-motif	AAGATAAGATT	1214	10
evm.model.ctg3699.93	AAGAA-motif	gGTAAAGAAA	1199	9
evm.model.ctg3699.93	AAGAA-motif	gGTAAAGAAA	1363	9
evm.model.ctg3699.93	GTGGC-motif	CATCGTGTGGC	356	10
evm.model.ctg3699.93	TCT-motif	TCTTAC	1965	6
evm.model.ctg3699.93	MBS	CAACTG	791	6
evm.model.ctg3699.93	MBS	CAACTG	1564	6
evm.model.ctg3699.93	G-Box	CACGTG	1915	6
evm.model.ctg3699.93	STRE	AGGGG	733	5
evm.model.ctg3699.93	GT1-motif	GGTTAA	1413	6
evm.model.ctg3699.93	CAAT-box	CAAT	72	4
evm.model.ctg3699.93	CAAT-box	CCAAT	92	5
evm.model.ctg3699.93	CAAT-box	CAAT	93	4
evm.model.ctg3699.93	CAAT-box	CAAT	103	4
evm.model.ctg3699.93	CAAT-box	CAAT	191	4
evm.model.ctg3699.93	CAAT-box	CAAT	336	4
evm.model.ctg3699.93	CAAT-box	CAAT	362	4
evm.model.ctg3699.93	CAAT-box	CAAAT	432	5
evm.model.ctg3699.93	CAAT-box	CCAAT	461	5
evm.model.ctg3699.93	CAAT-box	CAAT	462	4
evm.model.ctg3699.93	CAAT-box	CAAAT	499	5
evm.model.ctg3699.93	CAAT-box	CAAAT	553	5
evm.model.ctg3699.93	CAAT-box	CAAT	618	4
evm.model.ctg3699.93	CAAT-box	CAAT	656	4
evm.model.ctg3699.93	CAAT-box	CAAAT	687	5
evm.model.ctg3699.93	CAAT-box	CAAAT	775	5
evm.model.ctg3699.93	CAAT-box	CAAT	844	4
evm.model.ctg3699.93	CAAT-box	CCAAT	896	5
evm.model.ctg3699.93	CAAT-box	CCCAATTT	939	8
evm.model.ctg3699.93	CAAT-box	CCAAT	940	5
evm.model.ctg3699.93	CAAT-box	CAAT	941	4
evm.model.ctg3699.93	CAAT-box	CCAAT	971	5
evm.model.ctg3699.93	CAAT-box	CAAT	972	4
evm.model.ctg3699.93	CAAT-box	CAAT	978	4
evm.model.ctg3699.93	CAAT-box	CAAAT	1059	5
evm.model.ctg3699.93	CAAT-box	CAAT	1112	4
evm.model.ctg3699.93	CAAT-box	CAAT	1158	4
evm.model.ctg3699.93	CAAT-box	CAAT	1197	4
evm.model.ctg3699.93	CAAT-box	CAAT	1249	4
evm.model.ctg3699.93	CAAT-box	CAAT	1271	4
evm.model.ctg3699.93	CAAT-box	CAAT	1313	4
evm.model.ctg3699.93	CAAT-box	CAAT	1495	4
evm.model.ctg3699.93	CAAT-box	CAAT	1499	4
evm.model.ctg3699.93	CAAT-box	CAAT	1613	4
evm.model.ctg3699.93	CAAT-box	CAAT	1633	4
evm.model.ctg3699.93	CAAT-box	CAAAT	1654	5
evm.model.ctg3699.93	CAAT-box	CAAAT	1657	5
evm.model.ctg3699.93	CAAT-box	CAACCAACTCC	1697	10
evm.model.ctg3699.93	CAAT-box	CAAT	1726	4
evm.model.ctg3699.93	CAAT-box	CAAAT	1855	5
evm.model.ctg3699.93	CAAT-box	CAAAT	1866	5
evm.model.ctg3699.93	CAAT-box	CAAT	1886	4
evm.model.ctg3699.93	CAAT-box	CAAAT	1892	5
evm.model.ctg3699.93	CAAT-box	CAAAT	1924	5
evm.model.ctg3699.93	TATA-box	ccTATAAAaa	214	9
evm.model.ctg3699.93	TATA-box	ATATAA	215	6
evm.model.ctg3699.93	TATA-box	TATA	216	4
evm.model.ctg3699.93	TATA-box	TATA	403	4
evm.model.ctg3699.93	TATA-box	TATA	662	4
evm.model.ctg3699.93	TATA-box	TATA	872	4
evm.model.ctg3699.93	TATA-box	TACAAAA	1519	7
evm.model.ctg3699.93	TATA-box	TATA	1610	4
evm.model.ctg3699.93	TATA-box	TATA	1644	4
evm.model.ctg3699.93	TATA-box	TATA	1881	4
evm.model.ctg3699.93	Myb-binding site	CAACAG	287	6
evm.model.ctg3699.93	Myb-binding site	CAACAG	1032	6
evm.model.ctg3699.93	LAMP-element	CTTTATCA	1209	8
evm.model.ctg3699.93	Box 4	ATTAAT	1118	6
evm.model.ctg3699.93	ABRE	CACGTG	1915	6
evm.model.ctg3699.93	ABRE	ACGTG	1916	5
evm.model.ctg3699.93	MYC	CATTTG	431	6
evm.model.ctg3699.93	MYC	CATTTG	498	6
evm.model.ctg3699.93	MYC	CATTTG	553	6
evm.model.ctg3699.93	MYC	CATTTG	774	6
evm.model.ctg3699.93	MYC	CATTTG	1892	6
evm.model.ctg3699.93	MYC	CATTTG	1923	6
evm.model.ctg3699.93	TATC-box	TATCCCA	936	7
evm.model.ctg3699.93	TATC-box	TATCCCA	1944	7
evm.model.ctg3699.93	Myb	TAACTG	195	6
evm.model.ctg3699.93	Myb	TAACTG	290	6
evm.model.ctg3699.93	Myb	CAACTG	791	6
evm.model.ctg3699.93	Myb	TAACTG	1253	6
evm.model.ctg3699.93	Myb	TAACTG	1515	6
evm.model.ctg3699.93	Myb	CAACTG	1564	6
evm.model.ctg3699.93	ARE	AAACCA	312	6
evm.model.ctg3699.93	ARE	AAACCA	321	6
evm.model.ctg4158.27	CGTCA-motif	CGTCA	1044	5
evm.model.ctg4158.27	CGTCA-motif	CGTCA	1979	5
evm.model.ctg4158.27	CCGTCC motif	CCGTCC	709	6
evm.model.ctg4158.27	P-box	CCTTTTG	466	7
evm.model.ctg4158.27	AAGAA-motif	GAAAGAA	207	7
evm.model.ctg4158.27	G-box	CACGTC	841	6
evm.model.ctg4158.27	G-box	TACGTG	1188	6
evm.model.ctg4158.27	G-box	CACGTC	1261	6
evm.model.ctg4158.27	G-box	TAAACGTG	1756	8
evm.model.ctg4158.27	G-box	GCCACGTGGA	1891	9
evm.model.ctg4158.27	G-box	CACGTG	1893	6
evm.model.ctg4158.27	GC-repeat	GGCCTCGCCACG	1895	11
evm.model.ctg4158.27	dOCT	CTCGGATC	1349	8
evm.model.ctg4158.27	W box	TTGACC	1879	6
evm.model.ctg4158.27	W box	TTGACC	1907	6
evm.model.ctg4158.27	MYB recognition site	CCGTTG	375	6
evm.model.ctg4158.27	ERE	ATTTTAAA	1058	8
evm.model.ctg4158.27	ERE	ATTTTAAA	1633	8
evm.model.ctg4158.27	MYB	CAACCA	29	6
evm.model.ctg4158.27	MYB	TAACCA	554	6
evm.model.ctg4158.27	MYB	TAACCA	777	6
evm.model.ctg4158.27	MYB	CAACCA	781	6
evm.model.ctg4158.27	MYB	CAACCA	1170	6
evm.model.ctg4158.27	MYB	CAACCA	1915	6
evm.model.ctg4158.27	MYB-like sequence	TAACCA	554	6
evm.model.ctg4158.27	MYB-like sequence	TAACCA	777	6
evm.model.ctg4158.27	circadian	CAAAGATATC	1782	9
evm.model.ctg4158.27	HD-Zip 1	CAAT(A/T)ATTG	1385	8
evm.model.ctg4158.27	CCAAT-box	CAACGG	375	6
evm.model.ctg4158.27	CCGTCC-box	CCGTCC	709	6
evm.model.ctg4158.27	CAT-box	GCCACT	1345	6
evm.model.ctg4158.27	ABRE3a	TACGTG	1188	6
evm.model.ctg4158.27	WRE3	CCACCT	283	6
evm.model.ctg4158.27	WRE3	CCACCT	296	6
evm.model.ctg4158.27	TATA-box	ATATAA	128	6
evm.model.ctg4158.27	TATA-box	TATA	129	4
evm.model.ctg4158.27	TATA-box	ATTATA	148	6
evm.model.ctg4158.27	TATA-box	TATAA	149	5
evm.model.ctg4158.27	TATA-box	TATA	150	4
evm.model.ctg4158.27	TATA-box	TATA	246	4
evm.model.ctg4158.27	TATA-box	TATTTAAA	310	8
evm.model.ctg4158.27	TATA-box	tcTATAAATAgg	453	11
evm.model.ctg4158.27	TATA-box	TATA	885	4
evm.model.ctg4158.27	TATA-box	TATA	941	4
evm.model.ctg4158.27	TATA-box	ATATAA	968	6
evm.model.ctg4158.27	TATA-box	TATA	969	4
evm.model.ctg4158.27	TATA-box	TATA	1034	4
evm.model.ctg4158.27	TATA-box	taTATAAAtc	1650	9
evm.model.ctg4158.27	TATA-box	TATAAAT	1651	7
evm.model.ctg4158.27	TATA-box	TATAAA	1652	6
evm.model.ctg4158.27	TATA-box	TATATAA	1653	7
evm.model.ctg4158.27	TATA-box	TATATA	1654	6
evm.model.ctg4158.27	TATA-box	ATATAT	1655	6
evm.model.ctg4158.27	TATA-box	TATA	1656	4
evm.model.ctg4158.27	TATA-box	TATACA	1679	6
evm.model.ctg4158.27	TATA-box	TATA	1681	4
evm.model.ctg4158.27	AT~TATA-box	TATATAAA	1652	8
evm.model.ctg4158.27	AT~TATA-box	TATATA	1654	6
evm.model.ctg4158.27	ATC-motif	AGTAATCT	56	8
evm.model.ctg4158.27	as-1	TGACG	1044	5
evm.model.ctg4158.27	as-1	TGACG	1979	5
evm.model.ctg4158.27	MYC	CAATTG	569	6
evm.model.ctg4158.27	MYC	CATGTG	637	6
evm.model.ctg4158.27	ARE	AAACCA	1746	6
evm.model.ctg4158.27	Box 4	ATTAAT	1990	6
evm.model.ctg4158.27	ABRE4	CACGTA	1188	6
evm.model.ctg4158.27	O2-site	GATGATGTGG	1531	9
evm.model.ctg4158.27	ABRE	ACGTG	785	5
evm.model.ctg4158.27	ABRE	ACGTG	841	5
evm.model.ctg4158.27	ABRE	ACGTG	1188	5
evm.model.ctg4158.27	ABRE	ACGTG	1261	5
evm.model.ctg4158.27	ABRE	ACGTG	1756	5
evm.model.ctg4158.27	ABRE	CACGTG	1893	6
evm.model.ctg4158.27	ABRE	ACGTG	1894	5
evm.model.ctg4158.27	TCT-motif	TCTTAC	139	6
evm.model.ctg4158.27	TCT-motif	TCTTAC	178	6
evm.model.ctg4158.27	TCT-motif	TCTTAC	1154	6
evm.model.ctg4158.27	A-box	CCGTCC	709	6
evm.model.ctg4158.27	TGACG-motif	TGACG	1044	5
evm.model.ctg4158.27	TGACG-motif	TGACG	1979	5
evm.model.ctg4158.27	GT1-motif	GGTTAA	776	6
evm.model.ctg4158.27	CAAT-box	CAAAT	21	5
evm.model.ctg4158.27	CAAT-box	CAAT	24	4
evm.model.ctg4158.27	CAAT-box	CAAT	203	4
evm.model.ctg4158.27	CAAT-box	CAAT	252	4
evm.model.ctg4158.27	CAAT-box	CCAAT	323	5
evm.model.ctg4158.27	CAAT-box	CAAT	324	4
evm.model.ctg4158.27	CAAT-box	CCAAT	396	5
evm.model.ctg4158.27	CAAT-box	CAAT	397	4
evm.model.ctg4158.27	CAAT-box	CCAAT	568	5
evm.model.ctg4158.27	CAAT-box	CAAT	569	4
evm.model.ctg4158.27	CAAT-box	CAAT	571	4
evm.model.ctg4158.27	CAAT-box	CAAAT	579	5
evm.model.ctg4158.27	CAAT-box	CAAAT	584	5
evm.model.ctg4158.27	CAAT-box	CCAAT	620	5
evm.model.ctg4158.27	CAAT-box	CAAAT	679	5
evm.model.ctg4158.27	CAAT-box	CCAAT	846	5
evm.model.ctg4158.27	CAAT-box	CAAT	847	4
evm.model.ctg4158.27	CAAT-box	CAAT	925	4
evm.model.ctg4158.27	CAAT-box	CAAT	986	4
evm.model.ctg4158.27	CAAT-box	CAAT	1085	4
evm.model.ctg4158.27	CAAT-box	CAAT	1108	4
evm.model.ctg4158.27	CAAT-box	CAAT	1194	4
evm.model.ctg4158.27	CAAT-box	CAAT	1385	4
evm.model.ctg4158.27	CAAT-box	CAAT	1390	4
evm.model.ctg4158.27	CAAT-box	CCAAT	1555	5
evm.model.ctg4158.27	CAAT-box	CAAT	1556	4
evm.model.ctg4158.27	CAAT-box	CCAAT	1564	5
evm.model.ctg4158.27	CAAT-box	CAAT	1565	4
evm.model.ctg4158.27	CAAT-box	CCAAT	1574	5
evm.model.ctg4158.27	CAAT-box	CAAT	1594	4
evm.model.ctg4158.27	CAAT-box	CAAAT	1667	5
evm.model.ctg4158.27	CAAT-box	CCAAT	1694	5
evm.model.ctg4158.27	CAAT-box	CAAT	1695	4
evm.model.ctg4158.27	CAAT-box	CCAAT	1749	5
evm.model.ctg4158.27	CAAT-box	CAAT	1750	4
evm.model.ctg4158.27	CAAT-box	CAAAT	1802	5
evm.model.ctg4158.27	CAAT-box	CAAAT	1834	5
evm.model.ctg4158.27	CAAT-box	CAAAT	1939	5
evm.model.ctg4158.27	LTR	CCGAAA	1203	6
evm.model.ctg4158.27	G-Box	CACGTT	785	6
evm.model.ctg4158.27	G-Box	CACGTT	1756	6
evm.model.ctg4158.27	G-Box	CACGTG	1893	6
evm.model.ctg4158.27	AuxRR-core	GGTCCAT	762	7
evm.model.ctg4158.27	AuxRR-core	GGTCCAT	816	7
evm.model.ctg4158.27	STRE	AGGGG	751	5
evm.model.ctg4158.27	STRE	AGGGG	998	5
evm.model.ctg4158.27	STRE	AGGGG	1293	5
evm.model.ctg4158.27	STRE	AGGGG	1314	5
evm.model.ctg4158.27	box S	AGCCACC	294	7
evm.model.ctg4158.29	AT~TATA-box	TATATA	1820	6
evm.model.ctg4158.29	TATA-box	TACAAAA	516	7
evm.model.ctg4158.29	TATA-box	TATAAA	751	6
evm.model.ctg4158.29	TATA-box	TATAA	752	5
evm.model.ctg4158.29	TATA-box	TATA	753	4
evm.model.ctg4158.29	TATA-box	ATATAT	813	6
evm.model.ctg4158.29	TATA-box	TATA	814	4
evm.model.ctg4158.29	TATA-box	TATAA	826	5
evm.model.ctg4158.29	TATA-box	TATA	827	4
evm.model.ctg4158.29	TATA-box	TATA	880	4
evm.model.ctg4158.29	TATA-box	ATATAT	942	6
evm.model.ctg4158.29	TATA-box	TATA	943	4
evm.model.ctg4158.29	TATA-box	TACAAAA	1288	7
evm.model.ctg4158.29	TATA-box	ATATAT	1416	6
evm.model.ctg4158.29	TATA-box	TATA	1417	4
evm.model.ctg4158.29	TATA-box	TATAAA	1514	6
evm.model.ctg4158.29	TATA-box	TATAA	1515	5
evm.model.ctg4158.29	TATA-box	TATA	1516	4
evm.model.ctg4158.29	TATA-box	TATACA	1795	6
evm.model.ctg4158.29	TATA-box	TATA	1797	4
evm.model.ctg4158.29	TATA-box	ATATAT	1819	6
evm.model.ctg4158.29	TATA-box	TATATA	1820	6
evm.model.ctg4158.29	TATA-box	ATATAA	1821	6
evm.model.ctg4158.29	TATA-box	TATA	1822	4
evm.model.ctg4158.29	TATA-box	TATACA	1891	6
evm.model.ctg4158.29	TATA-box	TATA	1893	4
evm.model.ctg4158.29	WRE3	CCACCT	1165	6
evm.model.ctg4158.29	I-box	AGATAAGG	1105	8
evm.model.ctg4158.29	I-box	GTATAAGGCC	1796	9
evm.model.ctg4158.29	Myb-binding site	CAACAG	678	6
evm.model.ctg4158.29	CAT-box	GCCACT	1004	6
evm.model.ctg4158.29	O2-site	GATGATGTGG	94	9
evm.model.ctg4158.29	O2-site	GATGATGTGG	1956	9
evm.model.ctg4158.29	ABRE	ACGTG	1946	5
evm.model.ctg4158.29	Box 4	ATTAAT	1847	6
evm.model.ctg4158.29	ARE	AAACCA	500	6
evm.model.ctg4158.29	MYC	CAATTG	103	6
evm.model.ctg4158.29	MYC	CATTTG	1552	6
evm.model.ctg4158.29	Myb	TAACTG	177	6
evm.model.ctg4158.29	Myb	TAACTG	584	6
evm.model.ctg4158.29	Myb	TAACTG	1646	6
evm.model.ctg4158.29	chs-Unit 1 m1	ACCTAACCCGC	220	10
evm.model.ctg4158.29	STRE	AGGGG	309	5
evm.model.ctg4158.29	STRE	AGGGG	883	5
evm.model.ctg4158.29	TGA-element	AACGAC	1907	6
evm.model.ctg4158.29	LTR	CCGAAA	3	6
evm.model.ctg4158.29	LTR	CCGAAA	491	6
evm.model.ctg4158.29	LTR	CCGAAA	523	6
evm.model.ctg4158.29	CAAT-box	CAAT	54	4
evm.model.ctg4158.29	CAAT-box	CAAT	103	4
evm.model.ctg4158.29	CAAT-box	CCAAT	105	5
evm.model.ctg4158.29	CAAT-box	CAAT	276	4
evm.model.ctg4158.29	CAAT-box	CAAAT	316	5
evm.model.ctg4158.29	CAAT-box	CAAT	319	4
evm.model.ctg4158.29	CAAT-box	CAAT	453	4
evm.model.ctg4158.29	CAAT-box	CAAAT	504	5
evm.model.ctg4158.29	CAAT-box	CAAT	531	4
evm.model.ctg4158.29	CAAT-box	CAAAT	543	5
evm.model.ctg4158.29	CAAT-box	CAAAT	548	5
evm.model.ctg4158.29	CAAT-box	CAAT	579	4
evm.model.ctg4158.29	CAAT-box	CAAAT	626	5
evm.model.ctg4158.29	CAAT-box	CAAAT	639	5
evm.model.ctg4158.29	CAAT-box	CAAT	657	4
evm.model.ctg4158.29	CAAT-box	CAAAT	778	5
evm.model.ctg4158.29	CAAT-box	CAAAT	795	5
evm.model.ctg4158.29	CAAT-box	CAAAT	920	5
evm.model.ctg4158.29	CAAT-box	CCAAT	927	5
evm.model.ctg4158.29	CAAT-box	CAAT	928	4
evm.model.ctg4158.29	CAAT-box	CCAAT	955	5
evm.model.ctg4158.29	CAAT-box	CAAT	956	4
evm.model.ctg4158.29	CAAT-box	CAAT	961	4
evm.model.ctg4158.29	CAAT-box	CAAT	979	4
evm.model.ctg4158.29	CAAT-box	CAAT	988	4
evm.model.ctg4158.29	CAAT-box	CAAT	1054	4
evm.model.ctg4158.29	CAAT-box	CAAT	1062	4
evm.model.ctg4158.29	CAAT-box	CAAAT	1235	5
evm.model.ctg4158.29	CAAT-box	CAAAT	1399	5
evm.model.ctg4158.29	CAAT-box	CAAT	1420	4
evm.model.ctg4158.29	CAAT-box	CAAAT	1491	5
evm.model.ctg4158.29	CAAT-box	CCAAT	1544	5
evm.model.ctg4158.29	CAAT-box	CAAAT	1552	5
evm.model.ctg4158.29	CAAT-box	CAAAT	1667	5
evm.model.ctg4158.29	CAAT-box	CAAT	1817	4
evm.model.ctg4158.29	CAAT-box	TGCAAATCT	1931	9
evm.model.ctg4158.29	CAAT-box	CAAAT	1933	5
evm.model.ctg4158.29	CAAT-box	CAAT	1994	4
evm.model.ctg4158.29	GT1-motif	GGTTAA	82	6
evm.model.ctg4158.29	GT1-motif	GGTTAAT	470	7
evm.model.ctg4158.29	GT1-motif	GGTTAA	1011	6
evm.model.ctg4158.29	GT1-motif	GGTTAA	1456	6
evm.model.ctg4158.29	G-box	CACGTC	1946	6
evm.model.ctg4158.29	AAGAA-motif	GAAAGAA	18	7
evm.model.ctg4158.29	AAGAA-motif	GAAAGAA	727	7
evm.model.ctg4158.29	AAGAA-motif	GAAAGAA	1583	7
evm.model.ctg4158.29	P-box	CCTTTTG	972	7
evm.model.ctg4158.29	DRE core	GCCGAC	1036	6
evm.model.ctg4158.29	DRE core	GCCGAC	1044	6
evm.model.ctg4158.29	GCN4_motif	TGAGTCA	840	7
evm.model.ctg4158.29	AT-rich element	ATAGAAATCAA	545	10
evm.model.ctg4158.29	W box	TTGACC	786	6
evm.model.ctg4158.29	W box	TTGACC	951	6
evm.model.ctg4158.29	AT1-motif	AATTATTTTTTATT	909	13
evm.model.ctg4158.29	MYB	TAACCA	83	6
evm.model.ctg4158.29	MYB	CAACAG	678	6
evm.model.ctg4158.29	MYB	TAACCA	1455	6
evm.model.ctg4158.29	MYB-like sequence	TAACCA	83	6
evm.model.ctg4158.29	MYB-like sequence	TAACCA	1455	6
evm.model.ctg4158.29	WUN-motif	AAATTACT	890	8
evm.model.ctg4158.29	TCA	TCATCTTCAT	1741	9
evm.model.ctg4158.29	ERE	ATTTTAAA	855	8
evm.model.ctg6589.125	chs-CMA2a	TCACTTGA	1341	8
evm.model.ctg6589.125	MYC	CATGTG	504	6
evm.model.ctg6589.125	as-1	TGACG	27	5
evm.model.ctg6589.125	as-1	TGACG	1169	5
evm.model.ctg6589.125	as-1	TGACG	1257	5
evm.model.ctg6589.125	as-1	TGACG	1314	5
evm.model.ctg6589.125	as-1	TGACG	1823	5
evm.model.ctg6589.125	TATC-box	TATCCCA	1070	7
evm.model.ctg6589.125	Myb	CAACTG	1408	6
evm.model.ctg6589.125	O2-site	GATGACATGG	244	9
evm.model.ctg6589.125	ABRE	ACGTG	1789	5
evm.model.ctg6589.125	ABRE	ACGTG	1821	5
evm.model.ctg6589.125	AT~TATA-box	TATATA	459	6
evm.model.ctg6589.125	WRE3	CCACCT	1693	6
evm.model.ctg6589.125	TATA-box	TATAAAT	364	7
evm.model.ctg6589.125	TATA-box	TATAAA	365	6
evm.model.ctg6589.125	TATA-box	TATAA	366	5
evm.model.ctg6589.125	TATA-box	TATA	367	4
evm.model.ctg6589.125	TATA-box	ATATAT	458	6
evm.model.ctg6589.125	TATA-box	TATATA	459	6
evm.model.ctg6589.125	TATA-box	ATATAA	460	6
evm.model.ctg6589.125	TATA-box	TATA	461	4
evm.model.ctg6589.125	TATA-box	ATATAT	510	6
evm.model.ctg6589.125	TATA-box	TATA	511	4
evm.model.ctg6589.125	TATA-box	TATAA	1610	5
evm.model.ctg6589.125	TATA-box	TATA	1611	4
evm.model.ctg6589.125	TATA-box	ATTATA	1956	6
evm.model.ctg6589.125	TATA-box	TATAA	1957	5
evm.model.ctg6589.125	TATA-box	TATA	1958	4
evm.model.ctg6589.125	TATA-box	TATAAA	1964	6
evm.model.ctg6589.125	TATA-box	TATAA	1965	5
evm.model.ctg6589.125	TATA-box	TATA	1966	4
evm.model.ctg6589.125	I-box	GTATAAGGCC	1678	9
evm.model.ctg6589.125	CAAT-box	CAAAT	163	5
evm.model.ctg6589.125	CAAT-box	CAAT	186	4
evm.model.ctg6589.125	CAAT-box	CAAT	196	4
evm.model.ctg6589.125	CAAT-box	AGCTCAATTTCA	276	11
evm.model.ctg6589.125	CAAT-box	CAAT	280	4
evm.model.ctg6589.125	CAAT-box	CCAAT	312	5
evm.model.ctg6589.125	CAAT-box	CCAAT	392	5
evm.model.ctg6589.125	CAAT-box	CAAT	393	4
evm.model.ctg6589.125	CAAT-box	CAAT	453	4
evm.model.ctg6589.125	CAAT-box	CAAT	581	4
evm.model.ctg6589.125	CAAT-box	CAAT	596	4
evm.model.ctg6589.125	CAAT-box	CAAT	764	4
evm.model.ctg6589.125	CAAT-box	CAAAT	909	5
evm.model.ctg6589.125	CAAT-box	CCAAT	1068	5
evm.model.ctg6589.125	CAAT-box	CAAT	1108	4
evm.model.ctg6589.125	CAAT-box	CAAT	1260	4
evm.model.ctg6589.125	CAAT-box	CCAAT	1270	5
evm.model.ctg6589.125	CAAT-box	CCAAT	1357	5
evm.model.ctg6589.125	CAAT-box	CAAT	1358	4
evm.model.ctg6589.125	CAAT-box	CAAT	1498	4
evm.model.ctg6589.125	CAAT-box	CAAT	1666	4
evm.model.ctg6589.125	CAAT-box	CCAAT	1670	5
evm.model.ctg6589.125	CAAT-box	CAAT	1671	4
evm.model.ctg6589.125	CAAT-box	CAAT	1813	4
evm.model.ctg6589.125	CAAT-box	CAAT	1827	4
evm.model.ctg6589.125	CAAT-box	CAAT	1835	4
evm.model.ctg6589.125	CAAT-box	CCAAT	1860	5
evm.model.ctg6589.125	CAAT-box	CAAT	1940	4
evm.model.ctg6589.125	CAAT-box	CAAT	1992	4
evm.model.ctg6589.125	box S	AGCCACC	660	7
evm.model.ctg6589.125	STRE	AGGGG	98	5
evm.model.ctg6589.125	STRE	AGGGG	122	5
evm.model.ctg6589.125	STRE	AGGGG	684	5
evm.model.ctg6589.125	STRE	AGGGG	1378	5
evm.model.ctg6589.125	STRE	AGGGG	1887	5
evm.model.ctg6589.125	MBS	CAACTG	1408	6
evm.model.ctg6589.125	G-Box	CACGTT	1789	6
evm.model.ctg6589.125	TGACG-motif	TGACG	27	5
evm.model.ctg6589.125	TGACG-motif	TGACG	1169	5
evm.model.ctg6589.125	TGACG-motif	TGACG	1257	5
evm.model.ctg6589.125	TGACG-motif	TGACG	1314	5
evm.model.ctg6589.125	TGACG-motif	TGACG	1823	5
evm.model.ctg6589.125	W box	TTGACC	183	6
evm.model.ctg6589.125	MYB recognition site	CCGTTG	30	6
evm.model.ctg6589.125	MYB recognition site	CCGTTG	88	6
evm.model.ctg6589.125	MYB recognition site	CCGTTG	112	6
evm.model.ctg6589.125	AAGAA-motif	GAAAGAA	634	7
evm.model.ctg6589.125	AAGAA-motif	gGTAAAGAAA	808	9
evm.model.ctg6589.125	AE-box	AGAAACAA	258	8
evm.model.ctg6589.125	DRE core	GCCGAC	964	6
evm.model.ctg6589.125	CGTCA-motif	CGTCA	27	5
evm.model.ctg6589.125	CGTCA-motif	CGTCA	1169	5
evm.model.ctg6589.125	CGTCA-motif	CGTCA	1257	5
evm.model.ctg6589.125	CGTCA-motif	CGTCA	1314	5
evm.model.ctg6589.125	CGTCA-motif	CGTCA	1823	5
evm.model.ctg6589.125	G-box	CACGAC	43	6
evm.model.ctg6589.125	G-box	CACGAC	612	6
evm.model.ctg6589.125	G-box	CACGTC	1821	6
evm.model.ctg6589.125	Sp1	GGGCGG	874	6
evm.model.ctg6589.125	Sp1	GGGCGG	924	6
evm.model.ctg6589.125	CCAAT-box	CAACGG	30	6
evm.model.ctg6589.125	CCAAT-box	CAACGG	88	6
evm.model.ctg6589.125	CCAAT-box	CAACGG	112	6
evm.model.ctg6589.125	MRE	AACCTAA	1704	7
evm.model.ctg6589.125	MRE	AACCTAA	1969	7
evm.model.ctg6589.125	TCA-element	CCATCTTTTT	1037	9
evm.model.ctg6589.125	TCA-element	TCAGAAGAGG	1371	9
evm.model.ctg6589.125	WUN-motif	AAATTTCTT	627	9
evm.model.ctg6589.125	circadian	CAAAGATATC	377	9
